# Supplementary material for: Epigenome-Wide Associations of Placental DNA Methylation and Behavioral and Emotional Difficulties in Children at 3 Years of Age
Source: Int J Mol Sci. 2023 Jul 21;24(14):11772. doi: 10.3390/ijms241411772 (PMC10380531; doi:10.3390/ijms241411772)
Supplement: Supplementary file 1 [file ijms-24-11772-s001.zip]

Archive with 2 entries (2 files):
- Supplementary Figures S1-S2.pdf
- Supplementary Tables S1-S16.xlsx
